# Supplementary material for: Measurement of Protein Transport in Heterogeneous Environments Using Confinement k-Space Image Correlation Spectroscopy
Source: Biomolecules. 2026 Mar 31;16(4):519. doi: 10.3390/biom16040519 (PMC13113767; doi:10.3390/biom16040519)
Supplement: Supplementary file 1 [file biomolecules-16-00519-s001.zip]

Archive with 6 entries (6 files):
- Move S1.mp4
- Move S2.mp4
- Move S3.mp4
- Move S4.mp4
- Move S5.mp4
- Supplementary Materials.pdf
